# Supplementary material for: Longitudinal Monitoring of Metabolic Gradients in Microreactor Culture Platforms by Raman Spectroscopy
Source: Biosensors (Basel). 2026 May 2;16(5):266. doi: 10.3390/bios16050266 (PMC13204390; doi:10.3390/bios16050266)
Supplement: Supplementary file 1 [file biosensors-16-00266-s001.zip]

Archive with 1 entries (1 files):
- biosensors-4249618-supplementary.pdf
